# Supplementary material for: Bile salt hydrolase activity as a rational target for MASLD therapy
Source: Gut Microbes. 2026 Jan 2;18(1):2608437. doi: 10.1080/19490976.2025.2608437 (PMC12773562; doi:10.1080/19490976.2025.2608437)
Supplement: Supplementary material [file KGMI_A_2608437_SM0081.xlsx]

## Sheet: Patient 1
Well	BSH Activity (proportion deconjugated)	Genus/Species Match from NCBI	% Identity	E value	Notes
A1	0.00781513	no RNA			media control
A2	0.998813	Phocaeicola (Bacteroides) dorei	0.9901	0
A3	0.999394	Eggerthella lenta	0.9829	0
A4	0.998941	Parabacteroides distasonis	0.9785	0
A5	0.9984	Bifidobacterium adolescentis	0.985	0
A6	0.997427	Mediterraneibacter gnavus	0.9843	0
A7	0.999142	Enterococcus durans	0.9852	0
A8	0.99865	Phocaeicola (Bacteroides) dorei	0.9913	0
A9	0.999774	16S failed		0
A10	0.489497	Eggerthella lenta	0.9887	0
A11	0.999503	Faecalicatena contorta	0.9862	0
A12	0.188985	Blautia wexlerae	0.9545	0
B1	0.0060493	no RNA			media control
B2	0.997929	Eggerthella lenta	0.9818	0
B3	0.999628	Eggerthella lenta	0.9813	0
B4	0.998907	Faecalicatena contorta	0.9778	0
B5	0.998018	Bifidobacterium adolescentis	0.9803	0
B6	0.560998	Bifidobacterium longum	0.9832	0
B7	0.999241	Blautia wexlerae	0.9671	0
B8	0.997841	Blautia wexlerae	0.9821	0
B9	0.999155	Phocaeicola vulgatus	0.9912	0
B10	0.632514	Ruthenibacterium lactatiformans	0.9846	0
B11	0.999043	Mediterraneibacter gnavus	0.9847	0
B12	0.997687	Eggerthella lenta	0.9698	0
C1	0.00704971	no RNA			media control
C2	0.998239	Bifidobacterium adolescentis	0.9802	0
C3	0.998851	Gemmiger formicilis	0.9795	0
C4	0.998816	Eggerthella lenta	0.9802	0
C5	0.999286	Phocaeicola vulgatus	0.9867	0
C6	0.99638	Bifidobacterium adolescentis	0.9804	0
C7	0.999334	Bifidobacterium adolescentis	0.9805	0
C8	0.999452	Sarcina ventriculi	0.9864	0
C9	0.99892	Blautia wexlerae	0.9662	0
C10	0.998145	Eggerthella lenta	0.9728	0
C11	0.988603	Bifidobacterium adolescentis	0.9865	0
C12	0.980753	Eggerthella lenta	0.9904	0
D1	0.99857	Bacteroides fragilis	0.9607	0	control bug (Bacteroides fragilis)
D2	0.997436	Sarcina ventriculi	0.988	0
D3	0.902257	Blautia faecis	0.9801	0
D4	0.99981	Flavonifractor plautii (Clostridium orbiscindens)	0.978	0
D5	0.997719	Bacteroides acidifaciens	0.9801	0
D6	0.99907	Blautia wexlerae	0.9754	0
D7	0.997984	Mediterraneibacter gnavus	0.9817	0
D8	0.999668	Enterococcus faecalis	0.9847	0
D9	0.998871	Eggerthella lenta	0.9848	0
D10	0.288824	Bifidobacterium adolescentis	0.991	0
D11	0.997709	Blautia wexlerae	0.9845	0
D12	0.993415	Bifidobacterium adolescentis	0.9926	0
E1	0.998333	Bacteroides fragilis	0.9929	0	control bug (Bacteroides fragilis)
E2	0.999043	Faecalibacterium prausnitzii	0.9755	0
E3	0.26528	Gemmiger formicilis	0.9816	0
E4	0.997317	Blautia wexlerae	0.9744	0
E5	0.999057	Bifidobacterium adolescentis	0.8317	1e-140
E6	0.995874	Blautia wexlerae	0.9726	0
E7	0.998665	Sarcina ventriculi	0.9855	0
E8	0.996965	Eggerthella lenta	0.8942	0
E9	0.987904	Bifidobacterium adolescentis	0.979	0
E10	0.993136	Phocaeicola sp.	0.9883	0
E11	0.307562	Bifidobacterium adolescentis	0.9787	0
E12	0.993817	Gemmiger formicilis	0.9875	0
F1	0.998886	Bacteroides fragilis			control bug (Bacteroides fragilis)
F2	0.998209	Bifidobacterium longum	0.9823	0
F3	0.997315	Enterococcus malodoratus	0.9809	0
F4	0.997427	Bifidobacterium adolescentis	0.9835	0
F5	0.998907	Phocaeicola vulgatus	0.9867	0
F6	0.999488	Bifidobacterium adolescentis	0.9713	0
F7	0.999718	Blautia wexlerae	0.9621	0
F8	0.0384745	Eggerthella lenta	0.9698	0
F9	0.996137	Eggerthella lenta	0.9793	0
F10	0.999557	Blautia wexlerae	0.9674	0
F11	0.264832	Bifidobacterium adolescentis	0.9874	0
F12	0.993207	16S failed
G1	0.0303639	no RNA			media control
G2	0.999249	Phocaeicola (Bacteroides) dorei	0.9892	0
G3	0.999379	Eggerthella lenta	0.9816	0
G4	0.999338	Enterococcus faecalis	0.9843	0
G5	0.998081	Bifidobacterium adolescentis	0.9784	0
G6	0.99839	Bifidobacterium adolescentis	0.9755	0
G7	0.999243	Enterococcus durans	0.9882	0
G8	0.00280739	Flavonifractor plautii (Clostridium orbiscindens)	0.9854	0
G9	0.999141	Lachnospiraceae family	0.9615	1e-155
G10	0.99883	Enterococcus durans	0.9871	0
G11	0.0722251	Flavonifractor plautii (Clostridium orbiscindens)	0.9894	0
G12	0.999482	Blautia wexlerae	0.9761	0
H1	0.00472255	no RNA			media control
H2	0.999031	Phocaeicola (Bacteroides) dorei	0.9575	0
H3	0.999567	Bifidobacterium adolescentis	0.9816	0
H4	0.178018	Blautia faecis	0.8574	0
H5	0.998475	Enterococcus faecalis	0.9811	0
H6	0.9997	Eggerthella lenta	0.982	0
H7	0.998782	Blautia wexlerae	0.9717	0
H8	0.999404	Blautia faecis	0.9742	0
H9	0.999096	Sarcina ventriculi	0.8521	0
H10	0.998931	Lachnospiraceae family	0.9196	0
H11	0.995321	Gemmiger formicilis	0.9539	0
H12	0.998852	16S failed

## Sheet: Patient 2
Well	BSH Activity (proportion deconjugated)	Genus/Species	% Identity	E value	Notes
A1	0.031678	no RNA		media control	media control
A2	0.239037	Megasphaera massiliensis	0.9877	0
A3	0.98219	Collinsella aerofaciens	0.99	0
A4	0.993809	16S failed
A5	0.997631	Megasphaera massiliensis	0.9762	0
A6	0.995639	16S failed
A7	0.997115	Alistipes onderdonkii	0.9687	0
A8	0.997362	Enterococcus faecalis	0.9488	0
A9	0.989741	Megasphaera massiliensis	0.9792	0
A10	0.140132	Bacteroides ovatus	0.8911	6e-166
A11	0.978927	16S failed
A12	0.997286	16S failed
B1	0.364606	no RNA			media control
B2	0.964816	Collinsella aerofaciens	0.9909	0
B3	0.981579	Collinsella aerofaciens	1	0
B4	0.989816	Escherichia coli	0.9835	0
B5	0.996001	Bacteroides thetaiotaomicron	0.9526	0
B6	0.9965	16S failed
B7	0.997597	Megasphaera massiliensis	0.9628	0
B8	0.946681	Megasphaera massiliensis	0.9446	0
B9	0.99492	Megasphaera massiliensis	0.9541	0
B10	0.999224	Bacteroides ovatus	0.9604	0
B11	0.998773	Bacteroides ovatus	0.839	1e-93
B12	0.999262	Bacteroides ovatus	0.9796	0
C1	0.942628	no RNA			media control
C2	0.822477	16S failed
C3	0.97127	Bacteroides thetaiotaomicron	0.9626	0
C4	0.334263	Megasphaera massiliensis	0.9892	0
C5	0.967019	Megasphaera massiliensis	0.9326	0
C6	0.99528	Megasphaera massiliensis	0.9851	0
C7	0.99924	Bacteroides thetaiotaomicron	0.9796	0
C8	0.97181	Escherichia coli	0.9852	0
C9	0.995172	Bacteroides ovatus	0.7929	0
C10	0.997105	Megasphaera sp.	0.9419	0
C11	0.994057	Bacteroides ovatus	0.9296	0
C12	0.998761	Collinsella aerofaciens	0.9948	0
D1	0.970556	no RNA			media control
D2	0.969416	Megasphaera massiliensis	0.9802	0
D3	0.98519	Bacteroides thetaiotaomicron	0.79	0
D4	0.989971	Bacteroides uniformis	0.7564	1e-111
D5	0.605864	Parabacteroides distasonis	0.9627	0
D6	0.990567	Agathobacter rectalis	0.9802	0
D7	0.99388	Phocaeicola vulgatus	0.7968	0
D8	0.995635	Agathobacter rectalis	0.9592	0
D9	0.997675	Enterococcus faecalis	0.9754	0
D10	0.997419	Collinsella aerofaciens	0.9961	0
D11	0.996987	Megasphaera sp.	0.8537	9e-122
D12	0.997247	16S failed
E1	0.270437	no RNA			media control
E2	0.954577	Megasphaera massiliensis	0.9746	0
E3	0.993298	Bacteroides thetaiotaomicron	0.9603	0
E4	0.992688	Bacteroides ovatus	0.8668	6e-159
E5	0.996792	Bacteroides thetaiotaomicron	0.9613	0
E6	0.998423	Escherichia coli	0.9853	0
E7	0.993784	Megasphaera massiliensis	0.9863	0
E8	0.994759	16S failed
E9	0.997587	Phocaeicola vulgatus	0.8813	0
E10	0.996201	Parabacteroides distasonis	0.9427	0
E11	0.996902	Megasphaera massiliensis	0.9962	0
E12	0.990185	Escherichia coli	0.9929	0
F1	0.332741	no RNA			media control
F2	0.972777	Bacteroides thetaiotaomicron	0.8344	0
F3	0.943737	Parabacteroides distasonis	0.9552	0
F4	0.967238	Bacteroides thetaiotaomicron	0.9618	0
F5	0.996904	16S failed
F6	0.995536	Collinsella aerofaciens	0.9739	0
F7	0.991827	Parabacteroides distasonis	0.9819	0
F8	0.821317	Bacteroides ovatus	0.9723	0
F9	0.992921	16S failed
F10	0.996741	Megasphaera massiliensis	0.9858	0
F11	0.994689	Collinsella aerofaciens	0.7957	9e-81
F12	0.188864	Parabacteroides merdae	0.8231	0
G1	0.973405	no RNA			media control
G2	0.99205	Bacteroides uniformis	0.9886	0
G3	0.991278	Bacteroides thetaiotaomicron	0.9831	0
G4	0.995026	Collinsella aerofaciens	0.9758	0
G5	0.989322	Agathobacter rectalis	0.9826	0
G6	0.996243	Parabacteroides distasonis	0.9329	0
G7	0.993586	Megasphaera massiliensis	0.9653	0
G8	0.996253	Megasphaera massiliensis	0.9918	0
G9	0.997394	16S failed
G10	0.99705	Escherichia coli	0.9591	0
G11	0.996366	Collinsella aerofaciens	0.9957	0
G12	0.996835	Bacteroides ovatus	0.9785	0
H1	0.993605	no RNA			media control
H2	0.995851	Collinsella aerofaciens	0.9975	0
H3	0.992543	Collinsella aerofaciens	0.9885	0
H4	0.277174	Megasphaera massiliensis	0.9908	0
H5	0.986308	Collinsella aerofaciens	0.9265	0
H6	0.997023	Megasphaera massiliensis	0.9881	0
H7	0.187115	Megasphaera massiliensis	0.9854	0
H8	0.0650031	Megasphaera massiliensis	0.9747	0
H9	0.848473	Bacteroides uniformis	0.9713	0
H10	0.992919	Collinsella aerofaciens	0.9987	0
H11	0.995679	Phocaeicola massiliensis	0.9819	0
H12	0.985433	Collinsella aerofaciens	0.9773	0

## Sheet: Patient 3
Well	BSH Activity (proportion deconjugated)	Genus/Species	% Identity	E value	Notes
A1	0.0627635	no RNA			media control
A2	0.978763	16S failed
A3	0.997151	16S failed
A4	0.997578	Enterococcus faecalis	0.9527	0
A5	0.995002	Streptococcus lutetiensis	0.9716	0
A6	0.993722	Streptococcus equinus	0.964	0
A7	0.998897	Streptococcus equinus	0.9388	0
A8	0.997817	Streptococcus lutetiensis	0.9858	0
A9	0.998025	16S failed
A10	0.998323	Streptococcus lutetiensis	0.9936	0
A11	0.998114	Enterococcus gilvus	0.9697	0
A12	0.995865	Streptococcus equinus	0.9812	0
B1	0.998169	no RNA			media control
B2	0.992446	Streptococcus lutetiensis	0.9941	0
B3	0.996191	Clostridium perfringens	0.9767	0
B4	0.99622	Streptococcus lutetiensis	0.9702	0
B5	0.996699	Streptococcus lutetiensis	0.9731	0
B6	0.99669	Enterococcus faecalis	0.9717	0
B7	0.99827	Streptococcus lutetiensis	0.9702	0
B8	0.998668	Enterococcus faecalis	0.9567	0
B9	0.995065	16S failed
B10	0.996472	Enterococcus faecalis	0.9785	0
B11	0.997984	Enterococcus faecalis	0.9791	0
B12	0.999433	Enterococcus faecalis	0.9626	0
C1	0.997757	no RNA			media control
C2	0.992104	Streptococcus equinus	0.9861	0
C3	0.994663	Streptococcus lutetiensis	0.9732	0
C4	0.295003	Streptococcus sp.	0.9798	0
C5	0.986628	Streptococcus equinus	0.979	0
C6	0.998714	Streptococcus lutetiensis	0.9828	0
C7	0.998546	Streptococcus lutetiensis	0.9798	0
C8	0.999258	Streptococcus equinus	0.9652	0
C9	0.994291	Streptococcus ruminicola	0.9686	0
C10	0.316649	Enterococcus faecium	0.9668	0
C11	0.989392	Streptococcus lutetiensis	0.9908	0
C12	0.997199	Enterococcus faecalis	0.9927	0
D1	0.997129	no RNA			media control
D2	0.99921	Streptococcus equinus	0.977	0
D3	0.997277	Streptococcus lutetiensis	0.9815	0
D4	0.996426	Enterococcus faecalis	0.9614	0
D5	0.994247	Streptococcus equinus	0.9784	0
D6	0.995809	Enterococcus faecalis	0.977	0
D7	0.998426	Streptococcus infantarius	0.9698	0
D8	0.99882	Streptococcus lutetiensis	0.9651	0
D9	0.995828	Streptococcus sp.	0.9808	0
D10	0.996961	Enterococcus faecalis	0.9816	0
D11	0.99791	Enterococcus faecalis	0.9851	0
D12	0.997166	Enterococcus faecalis	0.9807	0
E1	0.996704	no RNA			media control
E2	0.998863	Streptococcus lutetiensis	0.9644	0
E3	0.998297	16S failed
E4	0.99817	Clostridium perfringens	0.9233	0
E5	0.992505	Streptococcus equinus	0.9746	0
E6	0.997686	Streptococcus equinus	0.9127	0
E7	0.998276	Enterococcus faecalis	0.9506	0
E8	0.998986	Streptococcus equinus	0.9783	0
E9	0.987848	Enterococcus faecalis	0.9747	0
E10	0.998488	Streptococcus ruminicola	0.9692	0
E11	0.999327	Clostridium perfringens	0.9758	0
E12	0.997755	Streptococcus sp.	0.9863	0
F1	0.996601	no RNA			media control
F2	0.993817	Streptococcus ruminicola	0.9689	0
F3	0.996834	Enterococcus faecium	0.9624	0
F4	0.99684	Streptococcus equinus	0.9792	0
F5	0.996274	16S failed
F6	0.99425	Streptococcus ruminicola	0.9741	0
F7	0.998427	Streptococcus sp.	0.9872	0
F8	0.998379	Streptococcus sp.	0.9691	0
F9	0.997331	Enterococcus faecalis	0.9622	0
F10	0.99819	Enterococcus faecalis	0.9821	0
F11	0.999327	Streptococcus sp.	0.9626	0
F12	0.997296	Enterococcus faecium	0.9903	0
G1	0.99456	no RNA			media control
G2	0.992073	Enterococcus faecium	0.979	0
G3	0.995824	Enterococcus faecalis	0.9811	0
G4	0.996367	Enterococcus faecalis	0.975	0
G5	0.991022	Enterococcus faecium	0.9693	0
G6	0.227039	Streptococcus sp.	0.9832	0
G7	0.988976	Enterococcus faecalis	0.972	0
G8	0.998577	Streptococcus lutetiensis	0.9762	0
G9	0.994433	Streptococcus equinus	0.9874	0
G10	0.999795	Enterococcus faecalis	0.9698	0
G11	0.998921	Enterococcus faecalis	0.9668	0
G12	0.997057	Enterococcus faecium	0.9891	0
H1	0.24516	no RNA			media control
H2	0.977415	Enterococcus faecalis	0.9937	0
H3	0.996402	Streptococcus lutetiensis	0.9808	0
H4	0.945702	Dorea longicatena	0.9771	0
H5	0.994804	Streptococcus anginosus	0.9083	0
H6	0.993981	Enterococcus durans	0.9405	0
H7	0.99906	Streptococcus lutetiensis	0.986	0
H8	0.997775	Enterococcus faecium	0.8599	0
H9	0.991475	Enterococcus faecalis	0.9893	0
H10	0.998796	Enterococcus faecalis	0.9746	0
H11	0.998787	Enterococcus faecalis	0.9903	0
H12	0.998162	Streptococcus equinus	0.9706	0
